# Supplementary material for: Microbial Enrichments Contribute to Characterization Of Desert Tortoise Gut Microbiota
Source: Microb Ecol. 2025 Jun 17;88(1):66. doi: 10.1007/s00248-025-02557-6 (PMC12174229; doi:10.1007/s00248-025-02557-6)
Supplement: Supplementary file 1 — Supplementary file1 (XLSX 67 KB) [file 248_2025_2557_MOESM1_ESM.xlsx]

## Sheet: level-7
Below are abundance counts for different taxa for each sample.
Index	Tortoise	Dilution	d__Bacteria;p__Firmicutes;c__Clostridia;o__Clostridia_vadinBB60_group;f__Clostridia_vadinBB60_group;g__Clostridia_vadinBB60_group;s__uncultured_bacterium	d__Bacteria;p__Firmicutes;c__Clostridia;o__Monoglobales;f__Monoglobaceae;g__Monoglobus;s__uncultured_bacterium	d__Bacteria;p__Firmicutes;c__Clostridia;o__Oscillospirales;f__Ruminococcaceae;g__uncultured;s__uncultured_bacterium	d__Bacteria;p__Proteobacteria;c__Gammaproteobacteria;o__Xanthomonadales;f__Xanthomonadaceae;g__Lysobacter;__	d__Bacteria;p__Firmicutes;c__Clostridia;o__Lachnospirales;f__Lachnospiraceae;__;__	d__Bacteria;p__Firmicutes;c__Clostridia;o__Peptostreptococcales-Tissierellales;f__Sedimentibacteraceae;g__Sedimentibacter;s__Sedimentibacter_hongkongensis	d__Bacteria;p__Firmicutes;c__Clostridia;o__Lachnospirales;f__Lachnospiraceae;g__Lachnospiraceae_NC2004_group;s__uncultured_Firmicutes	d__Bacteria;p__Proteobacteria;c__Alphaproteobacteria;o__Rhizobiales;f__Rhizobiaceae;g__Allorhizobium-Neorhizobium-Pararhizobium-Rhizobium;__	d__Bacteria;p__Firmicutes;c__Clostridia;o__Oscillospirales;f__UCG-010;g__UCG-010;__	d__Bacteria;p__Firmicutes;c__Clostridia;o__Peptococcales;f__Peptococcaceae;g__uncultured;s__metagenome	d__Bacteria;p__Synergistota;c__Synergistia;o__Synergistales;f__Synergistaceae;g__Cloacibacillus;__	d__Bacteria;p__Firmicutes;c__Clostridia;o__Christensenellales;f__Christensenellaceae;g__Christensenellaceae_R-7_group;__	d__Bacteria;p__Firmicutes;c__Clostridia;o__Christensenellales;f__Christensenellaceae;g__Christensenellaceae_R-7_group;s__gut_metagenome	d__Bacteria;p__Actinobacteriota;c__Actinobacteria;o__Frankiales;f__Geodermatophilaceae;g__Blastococcus;s__Blastococcus_aggregatus	d__Bacteria;p__Firmicutes;c__Clostridia;o__Peptostreptococcales-Tissierellales;f__Anaerovoracaceae;g__Amnipila;__	d__Bacteria;p__Firmicutes;c__Clostridia;o__Christensenellales;f__Christensenellaceae;g__Christensenellaceae_R-7_group;s__Christensenella_sp.	d__Bacteria;p__Firmicutes;c__BRH-c20a;o__BRH-c20a;f__BRH-c20a;g__BRH-c20a;s__uncultured_bacterium	d__Bacteria;p__Firmicutes;c__Bacilli;o__Acholeplasmatales;f__Acholeplasmataceae;g__EMP-G18;s__uncultured_Mollicutes	d__Bacteria;p__Firmicutes;c__Clostridia;o__Clostridiales;f__Clostridiaceae;g__Clostridium_sensu_stricto_1;__	d__Archaea;p__Thermoplasmatota;c__Thermoplasmata;o__Methanomassiliicoccales;f__Methanomethylophilaceae;g__uncultured;s__uncultured_Thermoplasmata	d__Bacteria;p__Firmicutes;c__Clostridia;o__Oscillospirales;f__UCG-010;g__UCG-010;s__uncultured_bacterium	d__Bacteria;p__Firmicutes;c__Clostridia;o__Oscillospirales;__;__;__	d__Bacteria;p__Cyanobacteria;c__Vampirivibrionia;o__Gastranaerophilales;f__Gastranaerophilales;g__Gastranaerophilales;s__uncultured_bacterium	d__Bacteria;p__Firmicutes;c__Clostridia;o__Christensenellales;f__Christensenellaceae;g__Christensenellaceae_R-7_group;s__uncultured_Clostridium	d__Bacteria;p__Firmicutes;c__Clostridia;__;__;__;__	d__Bacteria;p__Spirochaetota;c__Spirochaetia;o__Spirochaetales;f__Spirochaetaceae;g__Sphaerochaeta;s__uncultured_bacterium	d__Bacteria;p__Firmicutes;c__Clostridia;o__Clostridia_UCG-014;f__Clostridia_UCG-014;g__Clostridia_UCG-014;s__uncultured_bacterium	d__Bacteria;p__Verrucomicrobiota;c__Lentisphaeria;o__Victivallales;f__Victivallaceae;g__Victivallaceae;s__uncultured_bacterium	d__Bacteria;p__Firmicutes;c__Bacilli;o__Erysipelotrichales;f__Erysipelotrichaceae;g__[Anaerorhabdus]_furcosa_group;__	d__Bacteria;p__Firmicutes;c__Clostridia;o__Peptococcales;f__Peptococcaceae;g__uncultured;__	d__Bacteria;p__Bacteroidota;c__Bacteroidia;o__Bacteroidales;f__Marinifilaceae;g__Butyricimonas;__	d__Bacteria;p__Firmicutes;c__Clostridia;o__Christensenellales;f__Christensenellaceae;__;__	d__Bacteria;p__Firmicutes;c__Clostridia;o__Christensenellales;f__Christensenellaceae;g__uncultured;s__uncultured_rumen	d__Bacteria;p__Firmicutes;c__Clostridia;o__Oscillospirales;f__Oscillospiraceae;g__NK4A214_group;__	d__Bacteria;p__Verrucomicrobiota;c__Lentisphaeria;o__Victivallales;f__vadinBE97;g__vadinBE97;s__uncultured_rumen	d__Bacteria;p__Firmicutes;c__Clostridia;o__Oscillospirales;f__Oscillospiraceae;g__NK4A214_group;s__uncultured_Firmicutes	d__Bacteria;p__Firmicutes;c__Clostridia;o__Lachnospirales;f__Lachnospiraceae;g__Anaerosporobacter;s__Anaerosporobacter_mobilis	d__Bacteria;p__Proteobacteria;c__Gammaproteobacteria;o__Xanthomonadales;f__Xanthomonadaceae;__;__	d__Bacteria;p__Firmicutes;c__Clostridia;o__Lachnospirales;f__Lachnospiraceae;g__Lachnospira;s__uncultured_Lachnospiraceae	d__Bacteria;p__Proteobacteria;c__Gammaproteobacteria;o__Pseudomonadales;f__Pseudomonadaceae;g__Pseudomonas;__	d__Bacteria;p__Actinobacteriota;c__Acidimicrobiia;o__Microtrichales;f__Iamiaceae;g__Iamia;__	d__Bacteria;p__Firmicutes;c__Clostridia;o__Christensenellales;f__Christensenellaceae;g__Christensenellaceae_R-7_group;s__human_gut	d__Bacteria;p__Bacteroidota;c__Bacteroidia;o__Cytophagales;f__Cytophagaceae;g__Sporocytophaga;__	d__Bacteria;p__Firmicutes;c__Clostridia;o__Peptococcales;f__Peptococcaceae;g__uncultured;s__uncultured_bacterium	d__Bacteria;p__Bacteroidota;c__Bacteroidia;o__Bacteroidales;f__Tannerellaceae;g__Parabacteroides;s__Parabacteroides_faecis	d__Bacteria;p__Firmicutes;c__Clostridia;o__Peptostreptococcales-Tissierellales;f__Anaerovoracaceae;__;__	d__Bacteria;p__Firmicutes;c__Bacilli;o__Erysipelotrichales;f__Erysipelotrichaceae;g__Breznakia;s__uncultured_bacterium
1	Mojave	feces	335	291	255	82	2343	155	132	70	131	95	539	1685	201	57	0	18	45	0	1000	92	255	137	68	11	299	0	158	0	0	114	41	93	19	153	26	30	189	47	93	423	58	141	10	55	0	122	0
2	Mojave	feces	532	230	273	0	2009	46	171	72	240	82	484	1912	197	59	0	18	49	0	775	0	454	183	63	0	506	14	171	0	0	156	46	98	23	206	0	73	126	0	71	81	31	33	0	105	0	186	8
3	Mojave	feces	633	167	283	0	2461	113	124	0	171	67	424	1746	197	68	0	16	45	0	646	62	559	217	61	14	376	0	111	0	0	52	65	110	45	129	44	71	144	0	72	0	26	38	0	85	0	161	0
7	Mojave	Dilution 1	491	0	0	0	5402	31	31	0	30	0	312	127	0	0	0	0	0	47	0	0	12	13	0	0	110	85	0	93	0	0	0	0	0	35	0	0	0	0	0	0	0	0	0	0	235	0	71
8	Mojave	Dilution 1	600	11	16	0	5199	16	157	0	80	0	196	161	0	0	49	0	0	11	0	0	8	13	0	0	125	74	0	199	0	0	0	0	0	39	0	0	0	0	0	0	0	0	0	0	259	0	16
9	Mojave	Dilution 1	488	21	81	0	2785	64	58	0	111	0	174	590	0	0	0	0	0	11	0	0	90	123	0	0	349	152	0	142	0	0	0	53	0	14	0	40	0	0	0	0	0	0	0	51	257	12	29
10	Mojave	Dilution 2	342	13	11	0	7973	32	106	0	72	0	254	205	0	0	44	0	0	0	0	0	12	0	0	0	260	165	0	135	0	0	0	0	0	33	0	0	0	0	0	0	0	0	0	30	182	0	59
11	Mojave	Dilution 2	509	0	0	0	7924	26	69	0	0	0	286	147	0	0	0	0	0	6	0	0	45	0	0	0	101	116	0	135	0	0	0	0	0	45	0	62	0	0	0	0	0	0	0	0	184	0	40
12	Mojave	Dilution 2	793	46	0	0	7114	59	85	0	60	0	272	203	0	0	44	0	0	0	0	0	0	0	0	0	300	37	0	97	54	0	0	0	0	65	0	0	0	0	0	0	0	0	0	0	198	0	138
4	Pancake	feces	544	378	314	0	2565	155	836	22	403	26	816	1310	134	0	0	17	0	0	500	30	601	271	39	55	454	80	51	87	0	34	75	87	54	51	0	59	29	0	94	67	0	87	0	80	6	62	34
5	Pancake	feces	557	471	306	0	3308	53	881	121	629	44	1008	1784	101	0	0	22	69	0	659	17	618	237	79	67	543	27	96	48	0	162	82	203	42	250	0	68	22	0	101	105	0	170	0	135	29	77	29
6	Pancake	feces	568	401	305	0	3224	98	807	26	376	39	968	1519	91	0	0	13	35	0	576	50	693	209	55	72	482	12	50	84	0	188	108	140	33	242	13	85	0	0	147	81	0	114	0	99	24	71	105
13	Pancake	Dilution 1	69	0	0	0	1666	0	0	0	0	0	150	182	0	0	0	0	0	0	0	0	0	0	0	0	144	247	0	19	0	0	0	0	0	0	0	0	74	0	0	0	0	0	0	0	65	0	30
14	Pancake	Dilution 1	128	0	0	0	1691	0	0	0	0	0	151	107	0	0	0	0	0	0	0	0	0	66	0	0	163	87	0	22	0	0	0	0	0	0	0	0	0	0	0	0	0	0	0	0	61	0	0
15	Pancake	Dilution 1	97	0	12	0	2565	0	0	0	0	0	77	262	0	0	0	0	0	0	0	0	0	56	0	0	77	114	0	17	0	0	0	0	0	0	0	0	0	0	0	0	0	0	0	0	71	0	46
16	Pancake	Dilution 2	0	0	0	0	1885	0	0	0	0	0	64	77	0	0	0	0	0	0	0	0	0	0	0	0	84	81	0	19	0	0	0	0	0	0	0	0	0	0	0	0	0	0	0	0	41	0	19
17	Pancake	Dilution 2	0	0	0	0	3082	0	0	0	0	0	167	129	0	0	0	0	0	0	0	0	0	0	0	0	83	77	0	0	0	0	0	0	0	0	0	0	18	0	0	0	0	0	0	0	62	0	47
18	Pancake	Dilution 2	0	0	0	0	2576	0	0	0	0	0	215	103	0	0	0	0	0	0	0	0	0	10	0	0	146	65	0	14	0	0	0	0	0	0	0	0	0	0	0	0	0	0	0	0	63	0	42
[truncated: 659 more columns]
